# Supplementary material for: Impacts of the COVID-19 Pandemic on Family Mental Health in Canada: Findings from a Multi-Round Cross-Sectional Study
Source: Int J Environ Res Public Health. 2021 Nov 17;18(22):12080. doi: 10.3390/ijerph182212080 (PMC8623196; doi:10.3390/ijerph182212080)
Supplement: Supplementary file 1 [file ijerph-18-12080-s001.zip]

Archive with 1 entries (1 files):
- ijerph-1401628-supplementary.pdf
